# Supplementary material for: Analysis of 5’ gene regions reveals extraordinary conservation of novel non-coding sequences in a wide range of animals
Source: BMC Evol Biol. 2015 Oct 19;15:227. doi: 10.1186/s12862-015-0499-6 (PMC4613772; doi:10.1186/s12862-015-0499-6)
Supplement: Additional file 3: — Standard Phylogibbs output for the RPLP1 CNE showing elicited motifs, their sequences, the organisms used and their approximate phylogenetic relationships to one another. (TXT 7 kb) [file 12862_2015_499_MOESM3_ESM.txt]

Command-line arguments: -q -R -D 1 -m 10 -z 3 -y 3 -S 100 -T 1 -N 2 -L (((((caenorhabditis:0.0157570080921343,loa:0.0157570080921343):0.0157570080921343,(ixodes:0.000568811298595544,(strigamia:0.000762789807885291,((((acyrthosiphon:0.125526921782279,pediculus:0.125526921782279):1,rhodnius:0.125526921782279):0.151743602421245,((nasonia:0.134217728,(apis:0.262144,(solenopsis:0.4096,atta:0.4096):0.64):0.512):0.150059981796789,(tribolium:0.035184372088832,(((drosophila:0.457946721791957,megaselia:0.457946721791957):0.1073741824,aedes:0.0491716548351717):0.874689659154622,(bombyx:0.221746825986691,(danaus:0.293085901946853,heliconius:0.293085901946853):0.756593287202541):0.193959655640918):0.818052146050858):0.572433402239946):0.945741609003176):0.0679570226589353,daphnia:0.00129443906881319):0.589282127110592):0.745698608863796):0.4364950285422):0.598559006606478,((lottia:0.00264358728275486,crassostrea:0.00264358728275486):0.268059327217945,(helobdella:0.00161804883601649,capitella:0.00161804883601649):0.437958492156391):0.2097152):0.
Seq   0: loa Length 89
Seq   1: drosophila Length 121
Seq   2: lottia Length 113
Seq   3: trichoplax Length 112
Seq   4: nematostella Length 137
Seq   5: strigamia Length 103
Seq   6: homo Length 136
Seq   7: ixodes Length 115
Seq   8: capitella Length 113
Seq   9: caenorhabditis Length 80
Seq  10: strongylocentrotus Length 115
Seq  11: helobdella Length 114
Seq  12: acyrthosiphon Length 105
Seq  13: crassostrea Length 113
Seq  14: nasonia Length 115
Seq  15: daphnia Length 112
Seq  16: tursiops Length 133

GSL Random number seed: 147
No. of moves: colour 0, single window 339, shift 678, total 1017
Log-posterior probability of the reference state: 256.266051

======== Reference state obtained through annealing. ========

Motif 1.
Number of windows = 1  Top window score= 3.88195e-49 

atcaaGCCTTAGCTCtattt -- [rev]  seq    0         loa  pos   -43 score 3.882e-49 
aaatgGCCTTAGCTCgggac |- [rev]  seq    1  drosophila  pos   -75  
gattgGCCTTAGCTCtcgtg |- [rev]  seq    2      lottia  pos   -68  
ggatgGCCTTAGCTAcaaga |- [rev]  seq    3  trichoplax  pos   -67  
tcaagGCCTTAGCTCtacga |- [rev]  seq    4 nematostell  pos   -92  
atcagGCCTTGGCTCgtgtc |- [rev]  seq    5   strigamia  pos   -57  
acgcaGCCTTAGCTTcctcg |- [rev]  seq    6        homo  pos   -88  
attcaGCCTTAGCCCcctcg |- [rev]  seq    7      ixodes  pos   -69  
gattgGCCTTAGCTCtcaag |- [rev]  seq    8   capitella  pos   -68  
ggtttGCCTTAGCTCcaaag |- [rev]  seq    9 caenorhabdi  pos   -35  
ttttgGCCTTAGCTCgatgg |- [rev]  seq   10 strongyloce  pos   -69  
gactgGCCTAAGCTTgttaa |- [rev]  seq   11  helobdella  pos   -68  
aagtcGCCTTAGCCCcggag |- [rev]  seq   12 acyrthosiph  pos   -58  
gattgGCCTTAGCTCttttg |- [rev]  seq   13 crassostrea  pos   -68  
atacgGCCTTAGCTCcaaag |- [rev]  seq   14     nasonia  pos   -68  
ggaagGCCTTAGCTCgaaac |- [rev]  seq   15     daphnia  pos   -66  
acgcgGCCTTAGCTTcctcg `- [rev]  seq   16    tursiops  pos   -85  
-------- Weight matrix for this motif (absolute base counts)---------
//
NA Motif_1
PO         A          C          G          T       cons         inf
01      0.00       0.00      17.01       0.00          G        2.00
02      0.00      17.01       0.00       0.00          C        2.00
03      0.00      17.01       0.00       0.00          C        2.00
04      0.00       0.00       0.00      17.01          T        2.00
05      1.01       0.00       0.00      15.72          T        1.67
06     15.71       0.00       1.01       0.00          A        1.67
07      0.00       0.00      17.01       0.00          G        2.00
08      0.00      17.01       0.00       0.00          C        2.00
09      0.00       2.01       0.00      14.71          T        1.47
10      1.00      12.84       0.00       2.74          C        1.04
//
==============================
Motif 2.
Number of windows = 1  Top window score= 1.62993e-44 

tgataGCGACGTGCActtgc -- [fwd]  seq    0         loa  pos   -27 score  1.63e-44 
ttttgGCAACTTGCAcaatc |- [fwd]  seq    1  drosophila  pos   -39  
atccgGCGACGTACActatt |- [fwd]  seq    2      lottia  pos   -51  
atccgGCGACGTACAccatt |- [fwd]  seq    3  trichoplax  pos   -51  
tcaagGCGACCTACAtccag |- [fwd]  seq    4 nematostell  pos   -51  
atccgGCGACATACAcgtaa |- [fwd]  seq    5   strigamia  pos   -39  
atccgGCGACTAGCAccgcg |- [fwd]  seq    6        homo  pos   -48  
atccaGCAGCGTACAccgtt |- [fwd]  seq    7      ixodes  pos   -51  
atccgGCGACGTACActgtt |- [fwd]  seq    8   capitella  pos   -51  
accgcGCAACTTACGattga |- [fwd]  seq    9 caenorhabdi  pos   -18  
aatcgGCGACGTGTAccatt |- [fwd]  seq   10 strongyloce  pos   -51  
gtccgGCGGCGTGTAtttat |- [fwd]  seq   11  helobdella  pos   -51  
gacttGCGACTTGCGattaa |- [fwd]  seq   12 acyrthosiph  pos   -43  
atccgGCGACTTACActgtt |- [fwd]  seq   13 crassostrea  pos   -51  
tatcgGCGACTTGCAcgatt |- [fwd]  seq   14     nasonia  pos   -51  
ttgtgGCGACTTGCAtttat |- [fwd]  seq   15     daphnia  pos   -46  
ctccgGCAACTAGCAccgtg `- [fwd]  seq   16    tursiops  pos   -45  
-------- Weight matrix for this motif (absolute base counts)---------
//
NA Motif_2
PO         A          C          G          T       cons         inf
01      0.00       0.00      17.01       0.00          G        2.00
02      0.00      17.01       0.00       0.00          C        2.00
03      4.03       0.00      13.08       0.00          G        1.21
04     14.70       0.00       2.02       0.00          A        1.47
05      0.00      17.01       0.00       0.00          C        2.00
06      1.00       1.00       7.00       7.58          K        0.47
07      1.76       0.00       0.00      14.97          T        1.51
08      8.06       0.00       8.65       0.00          G        1.00
09      0.00      14.71       0.00       2.02          C        1.47
10     14.71       0.00       2.01       0.00          A        1.47
//
==============================
Motif 3.
Number of windows = 1  Top window score= 8.01402e-20 

tatttGAGAACAATGcacta -- [rev]  seq    0         loa  pos   -58 score 8.014e-20 
gggacGAGAACAAGCacgct |- [rev]  seq    1  drosophila  pos   -90  
ctcgtGAGAACGATAcactt |- [rev]  seq    2      lottia  pos   -82  
acaagAGAACGATACacctt |- [rev]  seq    3  trichoplax  pos   -81  
ctacgAGAACACTACacctg |- [rev]  seq    4 nematostell  pos  -106  
gtgtcGAGAACAGTAcactt |- [rev]  seq    5   strigamia  pos   -72  
tcggaAGGACCGAGCacctt |- [rev]  seq    6        homo  pos  -105  
cctcgGAGAACGATAcacct |- [rev]  seq    7      ixodes  pos   -84  
ctcaaGAGAACGGTAcacct |- [rev]  seq    8   capitella  pos   -82  
ccaaaGAGAACAAACgtttg |- [rev]  seq    9 caenorhabdi  pos   -49  
gatggAGAACAGTGCacctt |- [rev]  seq   10 strongyloce  pos   -84  
gttaaAAGAGCAGTGtactt |- [rev]  seq   11  helobdella  pos   -83  
ggagtGAGAACAAGCaattg |- [rev]  seq   12 acyrthosiph  pos   -74  
cttttGAGAACTGTAcactt |- [rev]  seq   13 crassostrea  pos   -82  
aaagaGAGAACAAGCacgcg |- [rev]  seq   14     nasonia  pos   -84  
gaaacGAGGACAAGCaaaag |- [rev]  seq   15     daphnia  pos   -81  
tcggaAGGACTGAGCacctt `- [rev]  seq   16    tursiops  pos  -102  
-------- Weight matrix for this motif (absolute base counts)---------
//
NA Motif_3
PO         A          C          G          T       cons         inf
01      5.79       0.00      10.93       0.00          G        1.07
02     11.94       0.00       4.78       0.00          A        1.14
03      3.02       0.00      13.70       0.00          G        1.32
04     15.70       0.00       1.01       0.00          A        1.67
05     10.84       4.74       1.00       0.00          A        0.84
06      2.00      12.84       1.00       1.00          C        0.85
07      8.84       1.00       5.75       1.00          A        0.50
08      9.58       0.00       4.00       3.00          A        0.60
09      3.00       0.00       6.58       7.00          K        0.50
10      5.00       9.58       2.00       0.00          C        0.65
//
==============================
