# Supplementary material for: Analysis of 5’ gene regions reveals extraordinary conservation of novel non-coding sequences in a wide range of animals
Source: BMC Evol Biol. 2015 Oct 19;15:227. doi: 10.1186/s12862-015-0499-6 (PMC4613772; doi:10.1186/s12862-015-0499-6)
Supplement: Additional file 4: — Standard Phylogibbs output for the RPLP2 CNE showing elicited motifs, their sequences, the organisms used and their approximate phylogenetic relationships to one another. (TXT 8 kb) [file 12862_2015_499_MOESM4_ESM.txt]

Command-line arguments: -R -D 1 -m 10 -S 100 -P 0.0 -z 3 -y 3 -N 1 -L (amphimedon:0.00001427247692,(((((caenorhabditis:0.0157570080921343,loa:0.0157570080921343):0.0157570080921343,(ixodes:0.000568811298595544,(strigamia:0.000762789807885291,((((acyrthosiphon:0.125526921782279,pediculus:0.125526921782279):1,rhodnius:0.125526921782279):0.151743602421245,((nasonia:0.134217728,(apis:0.262144,(solenopsis:0.4096,atta:0.4096):0.64):0.512):0.150059981796789,((tribolium:0.0716956400810709,dendroctonus:0.0716956400810709):0.490746327796876,(((drosophila:0.457946721791957,megaselia:0.457946721791957):0.1073741824,aedes:0.0491716548351717):0.874689659154622,(bombyx:0.221746825986691,(danaus:0.293085901946853,heliconius:0.293085901946853):0.756593287202541):0.193959655640918):0.818052146050858):0.572433402239946):0.945741609003176):0.0679570226589353,daphnia:0.00129443906881319):0.589282127110592):0.745698608863796):0.4364950285422):0.598559006606478,((lottia:0.00264358728275486,crassostrea:0.00264358728275486):0.268059327217945,(helobdella:0.
Seq   0: drosophila
Seq   1: nematostella
Seq   2: rhodnius
Seq   3: nasonia
Seq   4: lottia
Seq   5: tetraodon
Seq   6: aedes
Seq   7: bombyx
Seq   8: daphnia
Seq   9: mnemiopsis
Seq  10: tribolium
Seq  11: danaus
Seq  12: pediculus
Seq  13: ixodes
Seq  14: strongylocentrotus
Seq  15: amphimedon
Seq  16: helobdella

Input phylogenetic tree: (amphimedon:0.000014,(((((caenorhabditis:0.015757,loa:0.015757):0.015757,(ixodes:0.000569,(strigamia:0.000763,((((acyrthosiphon:0.125527,pediculus:0.125527):1.000000,rhodnius:0.125527):0.151744,((nasonia:0.134218,(apis:0.262144,(solenopsis:0.409600,atta:0.409600):0.640000):0.512000):0.150060,((tribolium:0.071696,dendroctonus:0.071696):0.490746,(((drosophila:0.457947,megaselia:0.457947):0.107374,aedes:0.049172):0.874690,(bombyx:0.221747,(danaus:0.293086,heliconius:0.293086):0.756593):0.193960):0.818052):0.572433):0.945742):0.067957,daphnia:0.001294):0.589282):0.745699):0.436495):0.598559,((lottia:0.002644,crassostrea:0.002644):0.268059,(helobdella:0.001618,capitella:0.001618):0.437958):0.209715):0.529427,(strongylocentrotus:0.000238,((xenopus:0.018900,(((homo:0.362697,ictidomys:0.362697):0.929009,(tursiops:0.416978,ailuropoda:0.416978):0.808074):0.083072,(meleagris:0.319378,ficedula:0.319378):0.087642):0.675209):0.438447,((takifugu:0.521804,tetraodon:0.521804):0.393035,gasterosteus:0.205087):0.040405):0.028718):0.330618):0.370468,(mnemiopsis:0.000029,nematostella:0.000029):1.000000):0.489652)
GSL Random number seed: 739

Beta: 20.000000   Full Score: 40.178077

No. of moves: colour 0, single window 226, shift 678, total 904


       ---------------
Motif 1:
Bin size (no. of windows) =2  Top Window Score=2.77415e-36 

-- GACTTAAAAG seq   1  pos  -29 score 2.774e-36  [rev]  actcaCTTTTAAGTCggtgt
 |-GACTTAAAAG seq   2  pos  -29                      |- acttaCTTTTAAGTCtactg
 |-GACTTAAAAG seq   3  pos  -29                      |- acttaCTTTTAAGTCctgaa
 |-GACTTAAAAG seq   4  pos  -29                      |- gcttaCTTTTAAGTCttctt
 |-GACTTAAAAG seq   5  pos  -29                      |- acttaCTTTTAAGTCtacaa
 |-GACTTAAAAG seq   6  pos  -29                      |- gcttaCTTTTAAGTCcttcc
 |-GACTTAAAAG seq   7  pos  -29                      |- acttaCTTTTAAGTCctaat
 |-GACTTGTGAG seq   8  pos  -29                      |- aaataCTCACAAGTCttgaa
 |-GACTTAAAAG seq  11  pos  -29                      |- acttaCTTTTAAGTCgtaaa
 `-GACTTAAAAG seq  12  pos  -29                      `- acttaCTTTTAAGTCtaaca
-- GACTTAAACA seq   9  pos  -31 score  4.82e-14  [rev]  acgcaTGTTTAAGTCtcgag
 |-GACTTAAAAA seq  10  pos  -30                      |- cttacTTTTTAAGTCttgac
 |-GACTTAAAAA seq  13  pos  -31                      |- ttactTTTTTAAGTCgcgag
 `-GACTTAAAAA seq  16  pos  -30                      `- aatacTTTTTAAGTCttaga
-------- WM for this motif ---------
//
NA Motif_1
PO         A          C          G          T       cons         inf
01      0.00      10.46       0.00       4.13          C        1.14
02      0.00       0.00       1.01      13.48          T        1.64
03      0.00       1.02       0.00      13.12          T        1.63
04      1.02       0.00       0.00      13.12          T        1.63
05      0.00       1.02       0.00      13.12          T        1.63
06     14.59       0.00       0.00       0.00          A        2.00
07     14.59       0.00       0.00       0.00          A        2.00
08      0.00       0.00      14.59       0.00          G        2.00
09      0.00       0.00       0.00      14.59          T        2.00
10      0.00      14.59       0.00       0.00          C        2.00
//
==============================

       ---------------
Motif 2:
Bin size (no. of windows) =3  Top Window Score=4.95666e-27 

-- TTCGTGTCTT seq   5  pos  -42 score 4.957e-27  [rev]  tctacAAGACACGAAacggc
 |-TTCGTGTCGG seq   6  pos  -42                      |- tccttCCGACACGAAacgag
 |-TTCGTGTCTT seq   8  pos  -42                      |- tcttgAAGACACGAAacgtg
 |-TTCGTGTCGT seq  10  pos  -43                      |- tcttgACGACACGAAacgtg
 |-TTCGTGTCTT seq  11  pos  -42                      |- tcgtaAAGACACGAAacgtg
 |-TTCGTGTCTG seq  12  pos  -42                      |- tctaaCAGACACGAAacgag
 |-TTCGTGTCCT seq  13  pos  -44                      |- tcgcgAGGACACGAAacgtc
 |-TTCGTGTCGA seq  14  pos  -41                      |- tctttTCGACACGAAacgat
 `-TTCGTGTCTC seq  16  pos  -43                      `- tcttaGAGACACGAAacgtg
-- TTCGTGTCAG seq   2  pos  -41 score  2.05e-07  [rev]  gtctaCTGACACGAAacgtg
 `-TTCGTGTCTC seq   9  pos  -43                      `- gtctcGAGACACGAAacgag
-- TTCGTGTCAG seq   1  pos  -44 score 2.584e-07  [rev]  ggtgtCTGACACGAAacgat
 `-TTCGTGTCTA seq  15  pos  -42                      `- ttgccTAGACACGAAacaat
-------- WM for this motif ---------
//
NA Motif_2
PO         A          C          G          T       cons         inf
01      4.94       3.98       2.00       2.00          N        0.11
02      6.93       2.98       1.00       2.00          A        0.33
03      0.00       0.00      13.54       0.00          G        2.00
04     13.54       0.00       0.00       0.00          A        2.00
05      0.00      13.54       0.00       0.00          C        2.00
06     13.54       0.00       0.00       0.00          A        2.00
07      0.00      13.54       0.00       0.00          C        2.00
08      0.00       0.00      13.54       0.00          G        2.00
09     13.54       0.00       0.00       0.00          A        2.00
10     13.54       0.00       0.00       0.00          A        2.00
//
==============================

       ---------------
Motif 3:
Bin size (no. of windows) =1  Top Window Score=1.17156e-21 

-- CCAATTCACG seq   0  pos  -38 score 1.172e-21  [fwd]  ttttgCCAATTCACGtttcg
 |-GTGCACATCG seq   1  pos  -55                      |- taagcGTGCACATCGtttcg
 |-AAATCCCACG seq   2  pos  -52                      |- gcggaAAATCCCACGtttcg
 |-GGGTCGCACG seq   3  pos  -54                      |- ttagcGGGTCGCACGtttcg
 |-GTGTCTATCG seq   4  pos  -56                      |- taagcGTGTCTATCGtttcg
 |-GAGTCCGCCG seq   5  pos  -53                      |- ctagcGAGTCCGCCGtttcg
 |-GCCGCTCTCG seq   6  pos  -53                      |- ttggtGCCGCTCTCGtttcg
 |-GCATTACACG seq   7  pos  -54                      |- tttcgGCATTACACGtttcg
 |-GGATAGCACG seq   8  pos  -53                      |- acagcGGATAGCACGtttcg
 |-AAGGACCTCG seq   9  pos  -54                      |- taggtAAGGACCTCGtttcg
 |-TCAGCACACG seq  10  pos  -54                      |- cacagTCAGCACACGtttcg
 |-GCATTACACG seq  11  pos  -53                      |- ttacgGCATTACACGtttcg
 |-CGTTGCCTCG seq  12  pos  -53                      |- ttttgCGTTGCCTCGtttcg
 |-GTTGAAGACG seq  13  pos  -55                      |- gcggtGTTGAAGACGtttcg
 |-GTGCACATCG seq  14  pos  -52                      |- ttggcGTGCACATCGtttcg
 |-GCTGACATTG seq  15  pos  -53                      |- ggttaGCTGACATTGtttcg
 `-GTTGTTCACG seq  16  pos  -54                      `- ttttgGTTGTTCACGtttcg
-------- WM for this motif ---------
//
NA Motif_3
PO         A          C          G          T       cons         inf
01      2.00       2.00      11.87       1.00          G        0.67
02      3.00       5.79       3.00       5.00          N        0.06
03      5.77       1.00       5.99       4.00          D        0.20
04      1.00       2.00       5.99       7.84          K        0.35
05      5.98       5.95       1.00       3.80          H        0.21
06      3.87       6.97       2.00       3.93          H        0.13
07      4.00      10.75       2.00       0.00          C        0.73
08      8.73       1.00       0.00       7.00          A        0.74
09      0.00      16.00       0.00       1.02          C        1.67
10      0.00       0.00      17.59       0.00          G        2.00
//
==============================
